# Supplementary material for: The prevalence of SARS-CoV-2 infection and other public health outcomes during the BA.2/BA.2.12.1 surge, New York City, April–May 2022
Source: Commun Med (Lond). 2023 Jun 30;3:92. doi: 10.1038/s43856-023-00321-w (PMC10313770; doi:10.1038/s43856-023-00321-w)
Supplement: Supplementary file 2 — Supplementary Data 1 [file 43856_2023_321_MOESM2_ESM.xlsx]

## Sheet: Sheet1
Supplementary Data File. Characteristics of survey respondents by testing status, NYC April-May 2022
	Total	Non-Testers	Testers (any)	With provider only	At home only	Both provider and at home
	No. (%)	No. (%)	No. (%)	No. (%)	No. (%)	No. (%)	p-value**
Total	1030 (100)	476 (46.2)	554 (53.8)	57 (5.5)	112 (10.9)	385 (37.4)
Age
18-24	112 (10.8)	38 (7.9)	74 (13.3)	5 (9.4)	5 (4.4)	64 (16.5)	0.0001
25-34	232 (22.5)	123 (25.9)	108 (19.6)	5 (8.2)	30 (26.4)	74 (19.3)
35-44	176 (17.1)	96 (20.1)	80 (14.5)	5 (9.7)	16 (14.1)	59 (15.3)
45-54	159 (15.5)	58 (12.1)	101 (18.3)	19 (32.7)	26 (23.4)	57 (14.7)
55-64	158 (15.3)	65 (13.6)	93 (16.8)	9 (16.2)	15 (13.7)	68 (17.7)
65+	194 (18.8)	97 (20.4)	97 (17.5)	14 (23.8)	20 (18.0)	64 (16.5)
Gender							0.9315
Male	471 (45.7)	216 (45.4)	255 (46.0)	24 (43.0)	48 (42.7)	183 (47.4)
Female	527 (51.2)	246 (51.7)	281 (50.8)	32 (57.0)	60 (53.4)	189 (49.1)
Non-binary	32 (3.1)	14 (2.9)	18 (3.2)	0 (0.0)	4 (3.9)	13 (3.5)
Race/Ethnicity							<.0001
Black NH	214 (20.8)	125 (26.3)	89 (16.0)	9 (15.2)	10 (8.8)	70 (18.3)
White NH	393 (38.2)	164 (34.4)	229 (41.4)	14 (23.9)	56 (50.3)	160 (41.4)
Hispanic	258 (25.0)	99 (20.8)	158 (28.6)	5 (8.8)	35 (31.4)	118 (30.7)
Asian/Pacific Islander	121 (11.7)	69 (14.4)	52 (9.4)	20 (34.8)	4 (4.0)	27.8 (7.2)
Other	45 (4.3)	19 (4.0)	25 (4.6)	10 (17.3)	6 (5.5)	9 (2.4)
Years of education							<.0001
Some HS and below	164 (16.0)	71 (14.9)	93 (16.9)	13 (22.1)	14 (2.8)	67 (17.3)
HS Grad	239 (23.2)	82 (17.3)	157 (28.3)	20 (35.0)	32 (28.9)	105 (27.2)
Some college	205 (19.9)	103 (21.5)	102 (18.4)	7 (13.1)	11 (9.9)	84 (21.7)
College grad and above	422 (40.9)	220 (46.3)	201 (36.4)	17 (29.8)	54 (48.4)	130 (33.8)
Household size							0.001
1	349 (33.8)	188 (39.4)	161 (29.1)	17 (29.4)	37 (33.4)	107 (27.9)
2-3	403 (39.1)	179 (37.6)	224 (40.4)	24 (42.4)	48 (43.1)	151 (39.3)
4+	278 (27.1)	109 (23.0)	169 (30.5)	16 (28.2)	26 (23.6)	127 (32.9)	<.0001
Any children <18 years
Yes	271 (26.3)	92 (19.4)	179 (32.3)	39 (68.0)	27 (24.0)	134 (34.8)
No	759 (73.7)	384 (80.6)	375 (67.7)	18 (32.0)	85 (76.0)	251 (65.3)
Household income							0.1219
Below 25K	221 (21.5)	86 (18.1)	135 (24.4)	20 (34.6)	27 (24.3)	88 (22.9)
25,000 - 65,000	287 (27.9)	139 (29.1)	149 (26.9)	12 (21.7)	19 (17.4)	117 (30.4)
65,000 - 150,000	229 (22.2)	104 (21.9)	124 (22.4)	5 (9.1)	35 (31.7)	83 (21.7)
Above 150,000	77 (7.5)	41 (8.5)	37 (6.7)	2 (3.8)	6 (5.2)	29 (7.5)
Prefer not to answer	215 (20.9)	106 (22.3)	109 (19.7)	18 (30.9)	24 (21.4)	67 (17.5)
Employed							0.6961
Yes	477 (46.3)	253 (45.8)	224 (47.0)	15 (26.2)	54 (48.5)	184 (47.9)
No/DK	553 (53.7)	300 (54.2)	253 (53.0)	42 (73.8)	58 (51.5)	201 (52.1)
Nativity							0.0664
Born in U.S.	714 (69.4)	398 (71.8)	317 (66.5)	36 (63.8)	87 (77.6)	274 (71.3)
Born outside U.S.	316 (30.6)	156 (28.2)	159 (33.5)	21 (36.2)	25 (22.4)	110 (28.7)
Borough							0.897
Bronx	175 (17.0)	83 (17.4)	92 (16.7)	7 (13.1)	16 (14.7)	68 (17.8)
Brooklyn	317 (30.7)	148 (31.0)	169 (30.5)	19 (33.7)	30 (26.6)	120 (31.1)
Manhattan	201 (19.5)	87 (18.2)	114 (20.7)	7 (12.6)	33 (29.4)	75 (19.3)
Queens	278 (27.0)	131 (27.4)	148 (26.7)	18 (31.9)	27 (23.8)	103 (26.8)
Staten Island	59 (5.7)	28 (6.0)	30 (5.5)	5 (8.7)	6 (5.5)	19 (5.0)
Vaccination status							0.0003
Boosted	691 (67.1)	298 (62.6)	393 (70.9)	49 (85.9)	70 (62.7)	274 (71.1)
Fully vaccinated not boosted	149 (14.5)	91 (19.1)	58 (10.5)	7 (12.4)	15 (13.4)	36 (9.3)
Not vaccinated	190 (18.5)	87 (18.3)	103 (18.6)	1 (1.7)	27 (23.9)	75 (19.6)
Prior COVID since March 2020
Never	390 (37.9)	239 (50.3)	151 (27.3)	28 (49.6)	28 (25.0)	95 (24.7)	<.0001
Once	235 (22.8)	95 (20.0)	139 (25.2)	6 (11.4)	33 (29.9)	99 (25.8)
More than once	140 (13.6)	26 (5.5)	114 (20.5)	3 (5.0)	12 (10.6)	99 (25.7)
Never tested positive but think they had COVID	265 (25.8)	115 (24.2)	150 (27.1)	19 (34.0)	39 (34.5)	92 (23.9)
Hybrid immunity							<.0001
Vaccine- and infection-induced	522 (50.6)	208 (43.6)	314 (56.7)	28 (49.4)	64 (57.4)	221 (57.5)
Vaccine-induced only	318 (30.9)	181 (38.1)	137 (24.7)	28 (49.0)	21 (18.6)	88 (22.9)
Infection-induced only	118 (11.5)	29 (6.1)	89 (16.1)	1 (1.0)	20 (17.6)	69 (17.9)
No immunity	72 (7.0)	58 (12.2)	14 (2.5)	<1 (0.6)	7 (6.4)	7 (1.7)
Comorbidities							<.0001
Yes	377 (36.6)	138 (28.9)	240 (43.4)	15 (27.3)	27 (24.5)	197 (51.1)
No	653 (63.4)	339 (71.1)	314 (56.7)	41 (72.7)	84 (75.5)	188 (48.9)
Any vulnerability*
Yes	609 (59.1)	254 (53.4)	355 (64.0)	20 (34.4)	63 (56.2)	272 (70.7)	<.0001
No	421 (40.9)	222 (46.6)	199 (36.0)	37 (65.6)	49 (43.8)	113 (29.3)
Health insurance
Yes	836 (81.2)	408 (85.7)	428 (77.2)	39 (68.9)	91 (81.0)	298 (22.6)	0.0005
No	194 (18.9)	68 (14.3)	126 (22.8)	18 (31.1)	21 (19.0)	87 (22.6)
*Aged 65 or older OR >1 comorbidity OR unvaccinated
**compares those who test at all with those who do not test at all
